# Supplementary material for: Effect of Brassinolide on Soil Microorganisms in Millet Field Polluted by Tribenuron-Methyl
Source: Microorganisms. 2023 Jul 18;11(7):1829. doi: 10.3390/microorganisms11071829 (PMC10384783; doi:10.3390/microorganisms11071829)
Supplement: Supplementary file 1 [file microorganisms-11-01829-s001.zip]

Archive with 1 entries (1 files):
- microorganisms-2456747-supplementary.pdf
